# Supplementary material for: Regenerative collagen biomembrane: Interim results of a Phase I veterinary clinical trial for skin repair
Source: F1000Res. 2018 Jun 12;7:729. [Version 1] doi: 10.12688/f1000research.15138.1 (PMC6338246; doi:10.12688/f1000research.15138.1)
Supplement: Dataset 1. Biomembrane data files. This dataset contains the unedited photographs from the study — http://dx.doi.org/10.5256/f1000research.15138.d206373 [file f1000research-7-16492-s0000.tgz]

Archive with 1 entries (1 files):
- 66b55236-5d10-4d22-aa5f-505c628736af_Biomembrane_data_files.zip
