# Supplementary material for: Regenerative collagen biomembrane: Interim results of a Phase I veterinary clinical trial for skin repair
Source: F1000Res. 2018 Jun 12;7:729. [Version 1] doi: 10.12688/f1000research.15138.1 (PMC6338246; doi:10.12688/f1000research.15138.1)
Supplement: Supplementary file 2 [file f1000research-7-16492-s0001.tgz]

Archive with 1 entries (1 files):
- d8dd12f3-c8a9-42dc-8d28-5bfa076c62df.pdf
